# Supplementary material for: Mechanochemical Studies on Coupling of Hydrazines and Hydrazine Amides with Phenolic and Furanyl Aldehydes—Hydrazones with Antileishmanial and Antibacterial Activities
Source: Molecules. 2023 Jul 7;28(13):5284. doi: 10.3390/molecules28135284 (PMC10343660; doi:10.3390/molecules28135284)
Supplement: Supplementary file 1 [file molecules-28-05284-s001.zip]

Archive with 1 entries (1 files):
- molecules-2466658-supplementary.pdf
